# Supplementary material for: A New Chloroplast DNA Extraction Protocol Significantly Improves the Chloroplast Genome Sequence Quality of Foxtail Millet (Setaria italica (L.) P. Beauv.)
Source: Sci Rep. 2019 Nov 7;9:16227. doi: 10.1038/s41598-019-52786-2 (PMC6838068; doi:10.1038/s41598-019-52786-2)
Supplement: Supplementary file 2 — Dataset 1 [file 41598_2019_52786_MOESM2_ESM.xls]

## Sheet: Sheet1
	Table S3 Information for the sequences that contribute to the length differences between NC_022850.1 and the four foxtail millet chloroplast genomes sequenced in our study. IGS, Intergenic Spacers.
	No.	Type	Location	Sequences	Length (bp)
	1	Insertion	IGS (rps19-psbA)	T	1
	2	Deletion	Intron (trnK-UUU)	A	1
	3	Deletion	Intron (trnK-UUU)	CTTAGTTAATTAG	13
	4	Insertion	Exon (matK/trnK-UUU)	GTTTTG	6
	5	Deletion	Exon (matK/trnK-UUU)	AGCATTTCTCGGTTTATCAAATGATGAT	28
	6	Deletion	Intron (trnK-UUU)	AA	2
	7	Deletion	Intron (trnK-UUU)	AC	2
	8	Deletion	Intron (trnK-UUU)	GAAGTTAAGCTCGTTGC	17
	9	Deletion	Intron (trnK-UUU)	ATTC	4
	10	Deletion	IGS (trnK-UUU-rps16)	ATCAC	5
	11	Deletion	IGS (trnK-UUU-rps16)	GGTAAAAAAGGAGC	14
	12	Deletion	IGS (trnK-UUU-rps16)	CTTTAAATAAACAAATCTTCTATA	24
	13	Deletion	IGS (trnK-UUU-rps16)	TAGGACTAAGAAA	13
	14	Deletion	IGS (trnK-UUU-rps16)	GAGGCTGTGTCTAAAAAATTAAGAGGTACTAGCGTCCC	38
	15	Deletion	Intron (rps16)	T	1
	16	Deletion	Intron (rps16)	ACTAATTTCTGTCTATAATATAAG	24
	17	Deletion	Intron (rps16)	T	1
	18	Insertion	Intron (rps16)	TTTAC	5
	19	Insertion	IGS (rps16-trnQ-UUG)	TTTAT	5
	20	Deletion	IGS (rps16-trnQ-UUG)	CAGTTGAATTAATTTAATTAATTCATAT	28
	21	Insertion	IGS (rps16-trnQ-UUG)	CTATTAACCAAATAAG	16
	22	Deletion	IGS (rps16-trnQ-UUG)	GGGAG	5
	23	Deletion	IGS (rps16-trnQ-UUG)	T	1
	24	Insertion	IGS (rps16-trnQ-UUG)	CCA	3
	25	Deletion	IGS (rps16-trnQ-UUG)	TTTTTTTTCAATCAATTC	18
	26	Deletion	IGS (rps16-trnQ-UUG)	T	1
	27	Deletion	IGS (rps16-trnQ-UUG)	TAAACTTTT	9
	28	Deletion	IGS (trnQ-UUG-psbK)	TATGCAA	7
	29	Deletion	IGS (trnQ-UUG-psbK)	T	1
	30	Deletion	IGS (psbK-psbI)	TGAATGATGTATTCATTCCAAAAAAATTAAAAAAAATGG	39
	31	Deletion	IGS (psbK-psbI)	TTTTTGATAT	10
	32	Deletion	IGS (psbK-psbI)	T	1
	33	Insertion	Exon (psbI)	A	1
	34	Deletion	IGS (psbI-trnS-GCU)	TTTTCTTAC	9
	35	Deletion	IGS (trnS-GCU-psbD)	GCTGAGATGA	10
	36	Deletion	IGS (trnS-GCU-psbD)	ACTCTTTTTTTTTTGATT	18
	37	Deletion	IGS (trnS-GCU-psbD)	T	1
	38	Insertion	IGS (trnS-GCU-psbD)	TT	2
	39	Insertion	IGS (trnS-GCU-psbD)	CTATT	5
	40	Deletion	IGS (trnS-GCU-psbD)	ATTGTTCCCTTAAAAGAG	18
	41	Deletion	IGS (trnS-GCU-psbD)	ATAGTGTAAGAAAAATAAATTGA	23
	42	Deletion	IGS (psbC-trnS-UGA)	TTCTACC	7
	43	Deletion	IGS (psbC-trnS-UGA)	T	1
	44	Deletion	IGS (psbC-trnS-UGA)	GAAC	4
	45	Deletion	IGS (psbC-trnS-UGA)	ACTCCGATAAACATC	15
	46	Insertion	IGS (psbC-trnS-UGA)	TCCCC	5
	47	Insertion	IGS (psbC-trnS-UGA)	TAA	3
	48	Deletion	IGS (psbZ-trnG-UCC)	TATTA	5
	49	Deletion	IGS (psbZ-trnG-UCC)	C	1
	50	Deletion	IGS (trnG-UCC-trnfM-CAU)	TTTAGTAAGGTACTATGATAAAAAATGAAGTCTAGTTGACTACTTAACTACTTCTATTAAATACTTAAC	69
	51	Deletion	IGS (trnG-UCC-trnfM-CAU)	TACTTC	6
	52	Deletion	IGS (trnG-UCC-trnfM-CAU)	AAAAAAAAAGAGTGCTTCGGGGGCGAAAATCCAACTTTCCAAGAAAGTTCCCTAAACCGGGGATTCTGCCGAGACAAACAAGAGACAAACGGTTTTT	97
	53	Deletion	IGS (trnG-UCC-trnfM-CAU)	TTTCTGCCTGCCTGCAGAATAAAAAAAAGAG	31
	54	Insertion	IGS (trnfM-CAU-trnT-GGU)	GAAA	4
	55	Insertion	IGS (trnfM-CAU-trnT-GGU)	AATAT	5
	56	Deletion	IGS (trnfM-CAU-trnT-GGU)	TTTTAA	6
	57	Deletion	IGS (trnfM-CAU-trnT-GGU)	AATGCAAAATTATGCTT	17
	58	Deletion	IGS (trnfM-CAU-trnT-GGU)	GAG	3
	59	Deletion	IGS (trnfM-CAU-trnT-GGU)	A	1
	60	Deletion	IGS (trnfM-CAU-trnT-GGU)	ACGGAGAAAGTTCATGGCAGTGGGCAGTT	29
	61	Deletion	IGS (trnfM-CAU-trnT-GGU)	TAAGAGATATAGGGGGCAGTCCCCATAAATCT	32
	62	Deletion	IGS (trnfM-CAU-trnT-GGU)	TTATCATGAAATA	13
	63	Deletion	IGS (trnfM-CAU-trnT-GGU)	CATCATAGACTTCCTCTATCACTTGAGAGAAGCAACAAACAAAGAGTAATAAAAGGAAAAGCGGATAG	68
	64	Deletion	IGS (trnfM-CAU-trnT-GGU)	TGGATCCTCCCCATTTACAAATTTCCTCTC	30
	65	Deletion	IGS (trnfM-CAU-trnT-GGU)	GACCAA	6
	66	Deletion	IGS (trnfM-CAU-trnT-GGU)	TTCCTTTCCTTTTCACCCTAGGATCAGAAATCCTAAATCCTCT	43
	67	Deletion	IGS (trnfM-CAU-trnT-GGU)	AGAATAAAATG	11
	68	Deletion	IGS (trnfM-CAU-trnT-GGU)	ATGGAACTTCCGGGCTTTGGTGAATTGTCCGAGATCGTGTTTACATACCTATGAACTTATCCACCT	66
	69	Deletion	IGS (trnfM-CAU-trnT-GGU)	TGACATATTTTATTATACGTTATACGTATTTATTTATATAATAATAAAATACCTCTA	57
	70	Deletion	IGS (trnfM-CAU-trnT-GGU)	GAACCTCGACATAAATAAACTTCTATATCTCGATATATATAAAAGAAAATCTCTACATATATCTCTATCTGTAC	74
	71	Deletion	IGS (trnT-GGU-trnE-UUC)	CCATTCATTTTTTTTTTTTTGAAAATGTCTCCATTTTTCGTGAATTTTATGACTTTGTTTAGTGCA	66
	72	Deletion	IGS (trnT-GGU-trnE-UUC)	G	1
	73	Deletion	IGS (trnT-GGU-trnE-UUC)	ACTCCTA	7
	74	Deletion	IGS (trnT-GGU-trnE-UUC)	ATTTC	5
	75	Deletion	IGS (trnT-GGU-trnE-UUC)	ATACTCTTC	9
	76	Deletion	IGS (trnY-GUA-trnD-GUC)	AAAAAAAATGTCTG	14
	77	Deletion	IGS (trnY-GUA-trnD-GUC)	TGGGGAAATTTTTTCTTAATCCATATCTCTCTGATTCTTTATCTTATAAAGAAAAGAGTT	60
	78	Deletion	IGS (trnY-GUA-trnD-GUC)	TCC	3
	79	Deletion	IGS (trnY-GUA-trnD-GUC)	TTCTTATGG	9
	80	Deletion	IGS (trnD-GUC-psbM)	TAATGGAAATTTTTGATGAAAAAGGGGGGGCAGGG	35
	81	Deletion	IGS (trnD-GUC-psbM)	TTTTTTATTTCGCATTTCTCAGTAAAAAGAGAGCTGTATAGGAATTTTTTTTTTCACTACTTCTGGTTGGAAAGGC	76
	82	Deletion	IGS (trnD-GUC-psbM)	GT	2
	83	Deletion	IGS (trnD-GUC-psbM)	TTTTG	5
	84	Deletion	IGS (trnD-GUC-psbM)	ATAGATC	7
	85	Deletion	IGS (trnD-GUC-psbM)	AAAAGTAG	8
	86	Deletion	IGS (trnD-GUC-psbM)	CTTTCTATGGGTCATATAATAC	22
	87	Deletion	IGS (trnD-GUC-psbM)	TGGATTTTGGTCTTAGTATGGATAAGGGATCTTCCTATG	39
	88	Insertion	IGS (psbM-petN)	T	1
	89	Insertion	IGS (psbM-petN)	GAATA	5
	90	Insertion	IGS (psbM-petN)	AA	2
	91	Deletion	IGS (psbM-petN)	ATAGAACTTTCTTTTTACTCGCCACTTCTTTTTACTCGCCACTTCTAGTAGAATAGAAATTCTGAA	66
	92	Deletion	IGS (petN-trnC-GCA)	AGCCCTTTCCCTAAAAAAGAGTAG	24
	93	Deletion	IGS (petN-trnC-GCA)	TGACCTAAACCCTAC	15
	94	Deletion	IGS (petN-trnC-GCA)	GAGGAGGCCCTATCCACAACCCC	23
	95	Deletion	IGS (petN-trnC-GCA)	ATAGAGATAG	10
	96	Deletion	IGS (petN-trnC-GCA)	TAATCCTAAGTATTTTATTGAT	22
	97	Deletion	IGS (trnC-GCA-rpoB)	AACCCTTTTTT	11
	98	Deletion	IGS (trnC-GCA-rpoB)	ACTTTTTTCTAATC	14
	99	Deletion	IGS (trnC-GCA-rpoB)	CTGCT	5
	100	Deletion	IGS (trnC-GCA-rpoB)	TTTTTATTTTCT	12
	101	Deletion	IGS (trnC-GCA-rpoB)	CTT	3
	102	Insertion	IGS (trnC-GCA-rpoB)	AGAATA	6
	103	Deletion	IGS (trnC-GCA-rpoB)	AAAT	4
	104	Deletion	IGS (trnC-GCA-rpoB)	ATTTG	5
	105	Deletion	IGS (trnC-GCA-rpoB)	TAAA	4
	106	Deletion	IGS (trnC-GCA-rpoB)	TC	2
	107	Deletion	IGS (trnC-GCA-rpoB)	AATAG	5
	108	Deletion	Exon (rpoC2)	ACCCTAGAGGAAGAGTATAGGACTCGAGAGGAAGAGTATAGGACTCGAGAGGAAGACTCAGAGGACGAATATGAGAGCCCAGAGAACGAATATAGGACCCGAGAGGGAGAGGGTAAATATGAAATCCTAAAAGACAAATATAGGACTCTGAGGACGAATATGAA	164
	109	Insertion	Exon (rpoC2)	AGAGGACGAATATGAAACCCTAGAAGATGAATATGGGATCCTAGAGGACGAATATGGGCCTCTAGAGAAAGACTCAGAGGAAGAATACGGGAGCCCAGAGAACGAATATAGGACCCGAGAGGGAGAGGGCAAATATGAAATCCT	144
	110	Insertion	Exon (rpoC2)	GAAGACTCAGAG	12
	111	Insertion	Exon (rpoC2)	TCTAGAGAAAGACTCAGAGGAAGAATACGGGAGCCCAGAGAACGAATATAGGACCCGAGAGGGAGAGGGCAAATATGAAATCCT	84
	112	Insertion	Exon (rpoC2)	GAAGACTCAGAG	12
	113	Deletion	Exon (rpoC2)+IGS (rpoC2-rps2)	ATTTATATGATTTAAGTCATTTACCCCC	28
	114	Insertion	IGS (rpoC2-rps2)	T	1
	115	Deletion	IGS (rpoC2-rps2)	AAGTA	5
	116	Deletion	IGS (rpoC2-rps2)	A	1
	117	Deletion	IGS (atpI-atpH)	ATTAGATCTATATCCTTAATGCCTACAAA	29
	118	Insertion	IGS (atpI-atpH)	TT	2
	119	Deletion	IGS (atpI-atpH)	TCTAAT	6
	120	Deletion	IGS (atpI-atpH)	CTATATTTCGTCTTTTATTATGTTAGATGAAGGGGAAAAAATGGGAACTCAAGGATATCAA	61
	121	Deletion	IGS (atpI-atpH)	A	1
	122	Deletion	IGS (atpI-atpH)	T	1
	123	Deletion	IGS (atpH-atpF)	T	1
	124	Deletion	IGS (atpH-atpF)	A	1
	125	Insertion	IGS (atpH-atpF)	TATTTATTATATTATT	16
	126	Deletion	IGS (atpH-atpF)	CATTCTTAGTTTAGGACAGTGGAAACT	27
	127	Deletion	IGS (atpH-atpF)	AA	2
	128	Insertion	Intron (atpF)	ATTAGT	6
	129	Insertion	Intron (atpF)	AAAA	4
	130	Deletion	Intron (atpF)	TCTTA	5
	131	Deletion	IGS (atpF-atpA)	CTTGCTTCCG-AAAAA	16
	132	Deletion	IGS (atpA-trnR-UCU)	AAAGTTTTC	9
	133	Deletion	IGS (trnR-UCU-trnfM-CAU)	TTTTTTCTTTCTTTTAC	17
	134	Insertion	IGS (trnR-UCU-trnfM-CAU)	A	1
	135	Deletion	IGS (trnfM-CAU-rps14)	AACTAAAGAG	10
	136	Insertion	IGS (trnfM-CAU-rps14)	A	1
	137	Insertion	IGS (trnfM-CAU-rps14)	GAAA	4
	138	Deletion	IGS (rps14-psaB)	AAAAAAACA	9
	139	Deletion	IGS (psaA-ycf3)	ATCTTTTTTTTTT	13
	140	Insertion	IGS (psaA-ycf3)	T	1
	141	Deletion	IGS (psaA-ycf3)	CTTACCTAAATTATTTGATTAATGGATCAACAACCAAA	38
	142	Deletion	Intron (ycf3)	TT	2
	143	Deletion	Intron (ycf3)	ATTCA	5
	144	Insertion	Intron (ycf3)	TCTCATACGGCTTCTCCCTTCTGTAC	26
	145	Insertion	Intron (ycf3)	AAA	3
	146	Insertion	IGS (ycf3-trnS-GGA)	A	1
	147	Deletion	IGS (ycf3-trnS-GGA)	T	1
	148	Deletion	IGS (ycf3-trnS-GGA)	AAA	3
	149	Deletion	IGS (ycf3-trnS-GGA)	C	1
	150	Insertion	IGS (trnS-GGA-rps4)	AT	2
	151	Deletion	IGS (rps4-trnT-UGU)	AGTACCACAAAAAATC	16
	152	Deletion	IGS (rps4-trnT-UGU)	TAATTTA	7
	153	Deletion	IGS (trnT-UGU-trnL-UAA)	CT	2
	154	Deletion	IGS (trnT-UGU-trnL-UAA)	AATTAGTAAAGAATTAGT	18
	155	Deletion	IGS (trnT-UGU-trnL-UAA)	ATGATATTCTTAAATAGGATTCTAGAATT	29
	156	Insertion	IGS (trnT-UGU-trnL-UAA)	CAA	3
	157	Insertion	IGS (trnT-UGU-trnL-UAA)	A	1
	158	Deletion	Intron (trnL-UAA)	AAA	3
	159	Deletion	Intron (trnL-UAA)	ACGTTGTGTTGGTAGTGGAACTCCCTCGAAATACTAGAAAGAAGGGCTTTATACATTTAATACACACGTATAGATACTAACATAGCAA	88
	160	Deletion	Intron (trnL-UAA)	GATTTT	6
	161	Deletion	Intron (trnL-UAA)	GAGATC	6
	162	Deletion	Exon (trnL-UAA)	CCCA	4
	163	Deletion	IGS (trnL-UAA -trnF-GAA)	TTTTC	5
	164	Deletion	IGS (trnL-UAA -trnF-GAA)	TCTT	4
	165	Deletion	IGS (trnL-UAA -trnF-GAA)	TTGATAGGACTACCTACCTCCCCCA	25
	166	Deletion	IGS (trnF-GAA-ndhJ)	AA	2
	167	Deletion	IGS (trnF-GAA-ndhJ)	GGTACATATTCATTAATAATCTAGATAGTATAGAGTAAGTAGATAAATCTCTAAACACTTCTTTTTA	67
	168	Deletion	IGS (trnF-GAA-ndhJ)	T	1
	169	Insertion	IGS (trnF-GAA-ndhJ)	TT	2
	170	Deletion	IGS (trnF-GAA-ndhJ)	ATAATAGGAATTAATTAGAATAGA	24
	171	Insertion	Exon (ndhK)	TTT	3
	172	Deletion	IGS (ndhK-trnV-UAC)	GACATTA	7
	173	Deletion	IGS (ndhK-trnV-UAC)	AAAAGCAGCTTACTTTAGCCTTTGTTTCTTTTGTAACATGTCTCTCCTTAAGGAGATTCATCCAATGGAATCCCCACTCCCTTTTTTTTTTTATTTATC	99
	174	Deletion	IGS (ndhK-trnV-UAC)	TAACTAATGTATGCATCC	18
	175	Deletion	IGS (ndhK-trnV-UAC)	TTAGAGCATATCCTATTTGAAGGAGGATGGAAGTCAAATTAGTTAAGGGATCCTTTCTTCTATT	64
	176	Deletion	IGS (ndhK-trnV-UAC)	ATGA	4
	177	Deletion	IGS (ndhK-trnV-UAC)	AATAAGGA	8
	178	Deletion	Intron (trnV-UAC)	ATTTTT	6
	179	Insertion	Intron (trnV-UAC)	TTGTCA	6
	180	Deletion	IGS (trnV-UAC -trnM-CAU)	TAG	3
	181	Deletion	IGS (atpB-rbcL)	GGAATTTGTCGAAATTTTTC	20
	182	Deletion	IGS (atpB-rbcL)	TT	2
	183	Deletion	IGS (atpB-rbcL)	TG	2
	184	Deletion	IGS (atpB-rbcL)	TTTTCCTATCGAATTCCTATT	21
	185	Deletion	IGS (atpB-rbcL)	TTT	3
	186	Deletion	Exon (rbcL)	GTTCGAAGCGATGGATACCCT	21
	187	Insertion	IGS (rbcL-psaI)	TTA	3
	188	Deletion	IGS (rbcL-psaI)	GAAATTAAAGG	11
	189	Deletion	IGS (rbcL-psaI)	TAA	3
	190	Deletion	IGS (rbcL-psaI)	TTATTATCTATTCCATTCATTTTTTTTTTTTTTATAGATATAGAATACTTTAGTATTCTAAAAAAAATAGTATTCTATACAAAATCT	87
	191	Insertion	IGS (psaI-ycf4)	TTTTTT	6
	192	Insertion	IGS (ycf4-cemA)	G	1
	193	Deletion	IGS (cemA-petA)	TTTCCTAATATT	12
	194	Insertion	IGS (cemA-petA)	C	1
	195	Deletion	IGS (petA-psbJ)	TTCTT	5
	196	Deletion	IGS (petA-psbJ)	TATACCCTCCCATTTAAGGGTGGT	24
	197	Insertion	IGS (petA-psbJ)	TCAC	4
	198	Deletion	IGS (petA-psbJ)	T	1
	199	Insertion	IGS (petA-psbJ)	ATAAGA	6
	200	Deletion	IGS (psbE-petL)	GTA	3
	201	Deletion	IGS (psbE-petL)	TTCATTTC	8
	202	Deletion	IGS (psbE-petL)	TTTTTAGTTAAATAAAAGTTTCATTCGAATCCAACCTTTCCC	42
	203	Deletion	IGS (psbE-petL)	AA	2
	204	Deletion	IGS (psbE-petL)	TTGATAAGAA	10
	205	Deletion	IGS (psbE-petL)	GGAATAGGGGAATATTT	17
	206	Deletion	IGS (psbE-petL)	CAAATTAAATTCTTTATTAATCTTTTTTTCCAAAATTT	38
	207	Insertion	IGS (psbE-petL)	T	1
	208	Insertion	IGS (psbE-petL)	TTTTCT	6
	209	Insertion	IGS (psbE-petL)	AACTTA	6
	210	Deletion	IGS (psbE-petL)	AA	2
	211	Deletion	IGS (petL-petG)	AAGTCAGAAA	10
	212	Deletion	IGS (petL-petG)	TTT	3
	213	Deletion	IGS (petG-trnW-CCA)	TCTCT	5
	214	Deletion	IGS (petG-trnW-CCA)	TAAGTTATTTTACTC	15
	215	Insertion	IGS (trnW-CCA-trnP-UGG)	AAAA	4
	216	Deletion	IGS (trnP-UGG-psaJ)	GTTCTACAAGGGG	13
	217	Deletion	IGS (trnP-UGG-psaJ)	AAGGGTATACATCTAAAATCCAGTCGAATTTCACCTAGAAAAGAACGATTC	51
	218	Deletion	IGS (trnP-UGG-psaJ)	TATGA	5
	219	Deletion	Exon (psaJ)+IGS (psaJ-rpl33)	TTTAATTCTAGTTATTCCTATGCGAGAG	28
	220	Deletion	IGS (psaJ-rpl33)	TGACATGACA	10
	221	Insertion	IGS (psaJ-rpl33)	AATTTACG	8
	222	Insertion	IGS (psaJ-rpl33)	ATTGG	5
	223	Insertion	IGS (psaJ-rpl33)	TTCTT	5
	224	Deletion	IGS (rpl33-rps18)	TGTATAGAGGGTTTATATTTTTATTTTTA	29
	225	Insertion	IGS (rpl33-rps18)	TTCTGG	6
	226	Deletion	IGS (rps18-rpl20)	C	1
	227	Deletion	IGS (rpl20-rps12)	T	1
	228	Deletion	IGS (rpl20-rps12)	TTCTC	5
	229	Deletion	IGS (rpl20-rps12)	TTGCAA	6
	230	Insertion	IGS (rps12-clpP)	T	1
	231	Deletion	IGS (rps12-clpP)	ATAAA	5
	232	Insertion	IGS (psbB-psbT)	TTTGA	5
	233	Deletion	Intron (petB)	AAAT	4
	234	Deletion	Intron (petB)	A	1
	235	Deletion	Intron (petB)	CAATTT	6
	236	Deletion	Intron (petB)	GATTTTTTTACA	12
	237	Deletion	Intron (petB)	GTGA	4
	238	Deletion	IGS (petB-petD)	ATC	3
	239	Deletion	IGS (petB-petD)	ATAGTT	6
	240	Insertion	Exon (petD)	TTTAG	5
	241	Deletion	IGS (petD-rpoA)	CTTTTTATTCTAATTCAAAAAAAAAGAAAAAGAGGAAAAAATTGCAATG	49
	242	Insertion	IGS (rpoA-rps11)	TTT	3
	243	Deletion	IGS (rps11-rpl36)	A	1
	244	Insertion	IGS (rps11-rpl36)	T	1
	245	Deletion	IGS (rps11-rpl36)	TTTAC	5
	246	Insertion	Exon (infA)	TTTTTTTC	8
	247	Deletion	IGS (infA-rps8)	TT	2
	248	Deletion	IGS (rpl14-rpl16)	G	1
	249	Deletion	Intron (rpl16)	TCTCTAATTCCATAATATTTTGGAATC	27
	250	Deletion	Intron (rpl16)	CC	2
	251	Deletion	Intron (rpl16)	GCGGGCTGCTCTTTTTTATTTCTTTAAATTTTG	33
	252	Deletion	Intron (rpl16)	TTTA	4
	253	Deletion	Intron (rpl16)	ATAAATCCTC	10
	254	Deletion	Intron (rpl16)	ATATAATTTCTTCTTTTTTTAGGGATTTTGGGAAAAAGAAGTTCTTGTCTTATTCTATCAACGAGCA	67
	255	Deletion	Exon (rps3)	TATGTC	6
	256	Insertion	IGS (rps3-rpl22)	T	1
	257	Deletion	Exon (rpl22)	TTCCTTAGCTCG	12
	258	Deletion	IGS (rpl22-rps19)	ATCCAATTATTTC	13
	259	Deletion	IGS (rpl23-trnI-CAU)	TTATGGAA	8
	260	Deletion	IGS (trnI-CAU-ycf15)	AAATATTCGGAGATGGC	17
	261	Deletion	IGS (trnI-CAU-ycf15)	T	1
	262	Insertion	IGS (trnI-CAU-ycf15)	TGGT	4
	263	Insertion	IGS (trnI-CAU-ycf15)	ATGAA	5
	264	Insertion	IGS (trnL-CAA-ndhB)	CATATA	6
	265	Insertion	IGS (trnL-CAA-ndhB)	ATCAAA	6
	266	Insertion	Intron (ndhB)	CT	2
	267	Deletion	Intron (ndhB)	AGATAGAT	8
	268	Deletion	IGS (rps12-trnV-GAC)	TTTTCGAGTTTCCATTTCTTCAT	23
	269	Insertion	IGS (rps12-trnV-GAC)	TTCTATATATCTA	13
	270	Deletion	IGS (rps12-trnV-GAC)	GAAAATGAAG	10
	271	Insertion	IGS (rps12-trnV-GAC)	AA	2
	272	Insertion	IGS (trnV-GAC-rrn16S)	CTATTTT	7
	273	Insertion	Exon (trnI-GAU/ycf68)	G	1
	274	Insertion	IGS (trnA-UGC-rrn23S)	G	1
	275	Insertion	IGS (rrn4.5S-rrn5S)	GAAAA	5
	276	Deletion	IGS (rrn5S-trnR-ACG)	CATCA	5
	277	Deletion	IGS (trnN-GUU-rps15)	A	1
	278	Insertion	IGS (trnN-GUU-rps15)	AAGAA	5
	279	Deletion	IGS (rps15-ndhF)	TTATTTTATTAGTAGTCT	18
	280	Deletion	Exon (ndhF)	CTTATCGAAAAAATTCGTTAGTTCGGCTAATCTTCTTGTACCCAA	45
	281	Deletion	Exon (ndhF)	TCTTTTTTTGGATTC	15
	282	Deletion	Exon (ndhF)	CATTAC	6
	283	Deletion	IGS (ndhF-rpl32)	AATAG	5
	284	Deletion	IGS (ndhF-rpl32)	CTCTTATATCTC	12
	285	Deletion	IGS (ndhF-rpl32)	CAAATTTCT	9
	286	Deletion	IGS (ndhF-rpl32)	GTTATCTAGTTAT	13
	287	Deletion	IGS (ndhF-rpl32)	AAAAGATTGAATCATTTTACTTT	23
	288	Deletion	IGS (ndhF-rpl32)	TCTC	4
	289	Deletion	IGS (ndhF-rpl32)	TTCCAAAGAATCTATAGTATAGGAAATTCTCAAATATTGCTTACTTCAT	49
	290	Deletion	IGS (ndhF-rpl32)	ACTAAGTATTTTTTT	15
	291	Deletion	IGS (ndhF-rpl32)	GATTGGAATTCAAT	14
	292	Insertion	IGS (ndhF-rpl32)	CCTT	4
	293	Deletion	IGS (ndhF-rpl32)	GC	2
	294	Deletion	IGS (ndhF-rpl32)	TCCACATTAGACAAAATGAACTAAAAAAGAAT	32
	295	Deletion	IGS (ndhF-rpl32)	TTGA	4
	296	Deletion	IGS (rpl32-trnL-UAG)	CTGAATTGAACTATTCCAACC	21
	297	Deletion	IGS (rpl32-trnL-UAG)	TAGAATCCTCATATTTTTTTTATGAGGATTCTATTACCAAAACC	44
	298	Deletion	IGS (rpl32-trnL-UAG)	ATCTTATCC	9
	299	Deletion	IGS (rpl32-trnL-UAG)	GTGAG	5
	300	Deletion	Exon (ccsA)	AAAAAG	6
	301	Deletion	IGS (ccsA-ndhD)	CTCATTTTTTTTATGATATGAAGGTTT	27
	302	Deletion	IGS (ccsA-ndhD)	CCTTGAACGTCTT	13
	303	Deletion	IGS (ccsA-ndhD)	ATGTTTTTTCCACTATGGAATTTTTTTCCACGATGAAATATAGAGCGGACTA	52
	304	Deletion	Exon (ndhD)	CCGAAT	6
	305	Deletion	IGS (psaC-ndhE)	TAATATATTTC	11
	306	Deletion	IGS (psaC-ndhE)	T	1
	307	Deletion	IGS (ndhE-ndhG)	AGAGAAAAGAAGG	13
	308	Insertion	IGS (ndhE-ndhG)	CCTTCTTTTCTCT	13
	309	Deletion	IGS (ndhG-ndhI)	AAAAGATTCAAGGAAGGA	18
	310	Deletion	IGS (ndhG-ndhI)	G	1
	311	Insertion	IGS (ndhI-ndhA)	AT	2
	312	Deletion	IGS (ndhI-ndhA)	TA	2
	313	Deletion	Intron (ndhA)	T	1
	314	Deletion	Intron (ndhA)	TAAAAT	6
	315	Deletion	Intron (ndhA)	TTTTCTATTGCATTCCATATCTTTTGTCCTA	31
	316	Deletion	Intron (ndhA)	AAAAG	5
	317	Insertion	Intron (ndhA)	AAAGTT	6
	318	Insertion	Exon (ndhA)	CTCTAT	6
	319	Deletion	IGS (ndhH-rps15)	AAGACTACTAATAAAATA	18
	320	Insertion	IGS (rps15-trnN-GUU)	TTTCT	5
	321	Insertion	IGS (rps15-trnN-GUU)	T	1
	322	Deletion	IGS (trnR-ACG-rrn5S)	GATGT	5
	323	Insertion	IGS (rrn5S-rrn4.5S)	TCTTT	5
	324	Insertion	IGS (rrn23S-trnA-UGC)	C	1
	325	Insertion	IGS (trnV-GAC-rps12)	TT	2
	326	Deletion	IGS (trnV-GAC-rps12)	CTTCATTTTC	10
	327	Insertion	IGS (trnV-GAC-rps12)	ATATATAGAG	10
	328	Deletion	IGS (trnV-GAC-rps12)	AAAATGAAGAAATGGAAACTCGA	23
	329	Deletion	Intron (ndhB)	TATCTATC	8
	330	Insertion	Intron (ndhB)	GA	2
	331	Insertion	IGS (ndhB-trnL-CAA)	TTTTGA	6
	332	Insertion	IGS (ndhB-trnL-CAA)	TATATG	6
	333	Insertion	IGS (ycf15-trnI-CAU)	TTTCA	5
	334	Insertion	IGS (ycf15-trnI-CAU)	ACCAAT	6
	335	Deletion	IGS (ycf15-trnI-CAU)	A	1
	336	Deletion	IGS (ycf15-trnI-CAU)	CATCTCCGAATATTTGC	17
	337	Deletion	IGS (trnI-CAU-rpl23)	TTCCATAA	8
